# Supplementary material for: Good news reduces trust in government and its efficacy: The case of the Pfizer/BioNTech vaccine announcement
Source: PLoS One. 2021 Dec 9;16(12):e0260216. doi: 10.1371/journal.pone.0260216 (PMC8659308; doi:10.1371/journal.pone.0260216)
Supplement: S1 Table — (ZIP) [file pone.0260216.s001.zip › s1_table.tex]

\documentclass{article}
\usepackage[top=2cm, bottom=2cm, left=2cm, right=2cm]{geometry}
\usepackage{array}

\pagestyle{empty}
\begin{document}
	\vspace{-5cm}
	
	\begin{table}\small
		\begin{center}
			{\normalsize{\textbf{S1 Table.} Respondents per subgroup: United States}} \\
			\begin{tabular}{lcccccccc} \\
				\hline \\[-1.8ex]
				& \multicolumn{8}{c}{\makecell {\textbf{Work status}}}\\
				\hline \\[-1.8ex]
				& \multicolumn{4}{c}{\makecell {Employed (also incl. unemployed 65+)}} & \multicolumn{4}{c}{\makecell {Unemployed}}\\
				\hline \\[-1.8ex]
				& \multicolumn{4}{c}{\makecell {\textbf{Regions/divisions}}} & \multicolumn{4}{c}{\makecell {\textbf{Regions/divisions}}}\\
				\hline \\[-1.8ex]
				& \multicolumn{1}{c}{\makecell {Northeast}} &
				\multicolumn{1}{c}{\makecell {Midwest}} &
				\multicolumn{1}{c}{\makecell {South}} & \multicolumn{1}{c}{\makecell {West}} & \multicolumn{1}{c}{\makecell {Northeast}} &
				\multicolumn{1}{c}{\makecell {Midwest}} & \multicolumn{1}{c}{\makecell {South}} &
				\multicolumn{1}{c}{\makecell {West}} \\
				\hline \\[-1.8ex]
				\textit{Pre-treatment} &&&&&&&& \\
				\textbf{Female} &&&&&&&& \\
				\textbf{Age}  &&&&&&&& \\
				18-24 & 6 & 11 & 14 & 10 & 4 & 4 & 9 & 6\\
				25-34 & 7 & 11 & 18 & 15 & 3 & 2 & 7 & 6 \\
				35-44 & 9 & 4 & 14 & 11 & 3 & 1 & 8 & 3 \\
				45-54 & 7 & 8 & 9 & 10 & 1 & 2 & 5 & 2 \\
				55-64 & 4 & 7 & 9 & 3 & 3 & 3 & 3 & 4 \\
				65+ & 9 & 12 & 26 & 14 &&&& \\
				&&&&&&&& \\
				\textbf{Male} &&&&&&&& \\
				\textbf{Age}  &&&&&&&& \\
				18-24 & 6 & 9 & 16 & 10 & 5 & 4 & 10 & 6 \\
				25-34 & 10 & 12 & 22 & 20 & 3 & 0 & 4 & 3 \\
				35-44 & 9 & 10 & 18 & 13 & 1 & 1 & 2 & 2 \\
				45-54 & 6 & 11 & 13 & 14 & 0 & 0 & 5 & 3 \\
				55-64 & 9 & 9 & 12 & 12 & 4 & 0 & 6 & 3 \\
				65+ & 5 & 7 & 16 & 8 &&&& \\
				&&&&&&&& \\
				\textit{Post-treatment} &&&&&&&& \\
				\textbf{Female} &&&&&&&& \\
				\textbf{Age}  &&&&&&&& \\
				18-24 & 4 & 6 & 9 & 6 & 3 & 3 & 7 & 4 \\
				25-34 & 8 & 10 & 17 & 11 & 3 & 3 & 7 & 5 \\
				35-44 & 7 & 9 & 16 & 10 & 3 & 3 & 6 & 4 \\
				45-54 & 8 & 9 & 16 & 10 & 3 & 3 & 7 & 4 \\
				55-64 & 7 & 8 & 13 & 8 & 4 & 5 & 11 & 6 \\
				65+ & 15 & 17 & 30 & 17 &&&& \\
				&&&&&&&& \\
				\textbf{Male} &&&&&&&& \\
				\textbf{Age}  &&&&&&&& \\
				18-24 & 4 & 6 & 9 & 6 & 3 & 3 & 7 & 4 \\
				25-34 & 9 & 11 & 19 & 14 & 2 & 2 & 4 & 3 \\
				35-44 & 8 & 10 & 18 & 13 & 1 & 1 & 3 & 2 \\
				45-54 & 8 & 10 & 18 & 11 & 2 & 2 & 4 & 2 \\
				55-64 & 7 & 9 & 14 & 9 & 3 & 3 & 7 & 4 \\
				65+ & 12 & 14 & 24 & 15 &&&& \\
				\hline \\[-1.8ex]
			\end{tabular}%
		\end{center}
	\end{table}
	
\end{document}
