# Supplementary material for: Good news reduces trust in government and its efficacy: The case of the Pfizer/BioNTech vaccine announcement
Source: PLoS One. 2021 Dec 9;16(12):e0260216. doi: 10.1371/journal.pone.0260216 (PMC8659308; doi:10.1371/journal.pone.0260216)
Supplement: S2 Table — (ZIP) [file pone.0260216.s002.zip › s2_table.tex]

\documentclass{article}
\usepackage[top=2cm, bottom=2cm, left=2cm, right=2cm]{geometry}
\usepackage{array}

\pagestyle{empty}
\begin{document}
	\vspace{-5cm}
	
	\begin{table}\small
		\begin{center}
			{\normalsize{\textbf{S2 Table.} Respondents by subgroup: United Kingdom}} \\
			\begin{tabular}{lccccccccc} \\
				\hline \\[-1.8ex]
				& \multicolumn{9}{c}{\makecell {\textbf{Work status}}}\\
				\hline \\[-1.8ex]
				& \multicolumn{5}{c}{\makecell {Employed (also incl. unemployed 65+)}} & \multicolumn{4}{c}{\makecell {Unemployed}}\\
				\hline \\[-1.8ex]
				& \multicolumn{5}{c}{\makecell {\textbf{Regions/divisions}}} & \multicolumn{4}{c}{\makecell {\textbf{Regions/divisions}}}\\
				\hline \\[-1.8ex]
				& \multicolumn{1}{c}{\makecell {North}} &
				\multicolumn{1}{c}{\makecell {Midlands}} &
				\multicolumn{1}{c}{\makecell {South}} & \multicolumn{1}{c}{\makecell {Wales}} &
				\multicolumn{1}{c}{\makecell {Scotland}} &
				\multicolumn{1}{c}{\makecell {North}} &
				\multicolumn{1}{c}{\makecell {Midlands}} & \multicolumn{1}{c}{\makecell {South}} &
				\multicolumn{1}{c}{\makecell {Wales}} \\
				\hline \\[-1.8ex]
				\textit{Pre-treatment} &&&&&&&&& \\
				\textbf{Female} &&&&&&&&& \\
				\textbf{Age} &&&&&&&&& \\
				16-24 & 9 & 10 & 14 & 2 & 4 & 7 & 7 & 9 & 1 \\
				25-34 & 9 & 11 & 15 & 2 & 5 & 3 & 4 & 4 & 1 \\
				35-49 & 10 & 15 & 16 & 2 & 7 & 2 & 6 & 7 & 1 \\
				50-64 & 3 & 5 & 5 & 1 & 4 & 3 & 2 & 3 & 1 \\
				65+ & 11 & 9 & 6 & 3 & 5 &&&& \\
				&&&&&&&&& \\
				\textbf{Male} &&&&&&&&& \\
				\textbf{Age} &&&&&&&&& \\
				16-24 & 8 & 9 & 12 & 2 & 7 & 8 & 8 & 13 & 3 \\
				25-34 & 10 & 13 & 20 & 2 & 4 & 3 & 2 & 3 & 0 \\
				35-49 & 10 & 9 & 16 & 2 & 6 & 2 & 3 & 1 & 0 \\
				50-64 & 5 & 5 & 7 & 1 & 3 & 3 & 1 & 1 & 0 \\
				65+ & 13 & 19 & 21 & 4 & 7 &&&& \\
				&&&&&&&&& \\
				\textit{Post-treatment} &&&&&&&&& \\
				\textbf{Female} &&&&&&&&& \\
				\textbf{Age} &&&&&&&&& \\
				16-24 & 6 & 7 & 9 & 1 & 4 & 6 & 6 & 9 & 1 \\
				25-34 & 10 & 10 & 17 & 2 & 5 & 4 & 4 & 6 & 1\\
				35-49 & 17 & 19 & 26 & 3 & 8 & 5 & 5 & 8 & 1 \\
				50-64 & 11 & 13 & 17 & 2 & 7 & 8 & 8 & 10 &2  \\
				65+ & 20 & 21 & 27 & 4 & 7 &&&& \\
				&&&&&&&&& \\
				\textbf{Male} &&&&&&&&& \\
				\textbf{Age} &&&&&&&&& \\
				16-24 & 6 & 7 & 9 & 1 & 4 & 7 & 6 & 9 & 1 \\
				25-34 & 11 & 12 & 20 & 2 & 5 & 2 & 2 & 3 & 1 \\
				35-49 & 18 & 21 & 29 & 4 & 8 & 4 & 3 & 4 & 1 \\
				50-64 & 18 & 21 & 29 & 4 & 8 & 4 & 3 & 4 & 1 \\
				65+ & 15 & 17 & 21 & 4 & 5 &&&& \\
				&&&&&&&&& \\
				\hline \\[-1.8ex]
			\end{tabular}%
		\end{center}
	\end{table}
	
\end{document}
