# Supplementary material for: Good news reduces trust in government and its efficacy: The case of the Pfizer/BioNTech vaccine announcement
Source: PLoS One. 2021 Dec 9;16(12):e0260216. doi: 10.1371/journal.pone.0260216 (PMC8659308; doi:10.1371/journal.pone.0260216)
Supplement: S4 Table — (ZIP) [file pone.0260216.s004.zip › s4_table.tex]

\documentclass[landscape]{article}
\usepackage[top=2cm, bottom=2cm, left=2cm, right=2cm]{geometry}
\usepackage{array}
\usepackage{color,soul}

\pagestyle{empty}
\begin{document}
	\vspace{-3cm}
	
	\begin{table}
		\vspace{5mm}
		\begin{center}
			{\normalsize{\textbf{S4 Table.} Lockdown assessment in the US and the UK}} \\
			\begin{tabular}{lcccccc} \\
				\hline \\[-1.8ex]
				& \multicolumn{3}{c}{\makecell {United States}} & \multicolumn{3}{c}{\makecell {United Kingdom}}\\
				\hline \\[-1.8ex]
				& \multicolumn{1}{c}{\makecell {All respondents}} & \multicolumn{1}{c}{\makecell {Highly exposed}} &  \multicolumn{1}{c}{\makecell {Risk group}} & \multicolumn{1}{c}{\makecell {All respondents}} & \multicolumn{1}{c}{\makecell {Highly exposed}} &  \multicolumn{1}{c}{\makecell {Risk group}}\\
				\hline \\[-1.8ex]
				Introduction of lockdowns &  -0.114* &  -0.005 &  -0.114 &  -0.048 &  -0.036 &  -0.270*** \\
				&  (0.057) &  (0.091) &  (0.114) &  (0.054) &  (0.060) &  (0.063) \\
				Easing of lockdowns &  -0.164*** &  -0.108 &  -0.206** &  -0.060 &  0.019 &  -0.012 \\
				&  (0.034) &  (0.074) &  (0.093) &  (0.081) &  (0.100) &  (0.096) \\
				Severity of lockdowns &  -0.109* &  -0.062 &  -0.075 &  -0.042 &  0.040 &  -0.077 \\
				&  (0.054) &  (0.089) &  (0.132) &  (0.084) &  (0.094) &  (0.155) \\
				\hline \\[-1.8ex]
				Observations &  1,170 &  517 &  404 &  927 &  352 &  195 \\
				\hline \\
			\end{tabular}% 
			\\
			{\raggedright \linespread{1.0} \small{\textit{Notes:}
					Each estimate comes from an individual linear regression. Variables ranges from 1 to 3 with a higher value indicating a more positive assessment of the introduction, easing and severity of lockdown measures. Controls include gender, age, political affiliation, education and income. State- and region-clustered standard errors are in parenthesis.{~}*** p\textless0.01, ** p\textless0.05 , * p\textless0.1.\par}\par}
		\end{center}
	\end{table}
	
\end{document}
