# Supplementary material for: Good news reduces trust in government and its efficacy: The case of the Pfizer/BioNTech vaccine announcement
Source: PLoS One. 2021 Dec 9;16(12):e0260216. doi: 10.1371/journal.pone.0260216 (PMC8659308; doi:10.1371/journal.pone.0260216)
Supplement: S8 Table — (ZIP) [file pone.0260216.s008.zip › s8_table.tex]

\documentclass{article}
\usepackage[top=2cm, bottom=2cm, left=2cm, right=2cm]{geometry}
\usepackage{array}

\usepackage{setspace} 
\doublespacing

\usepackage{color,soul}

\pagestyle{empty}

\begin{document}
	\vspace{-5cm}
	
	\section*{}
	
	\begin{table}[h!]\footnotesize
		\vspace{5mm}
		\begin{center}
			{\normalsize{\textbf {S8 Table.} Treatment effects of vaccine announcement with interactions}} \\
			\begin{tabular}{lcccc} \\
				\hline \\[-1.8ex]
				& \multicolumn{2}{c}{\makecell {United States}} & \multicolumn{2}{c}{\makecell {United Kingdom}}\\
				\hline \\[-1.8ex]
				& \multicolumn{1}{c}{\makecell {Highly exposed}} &  \multicolumn{1}{c}{\makecell {Risk group}} & \multicolumn{1}{c}{\makecell {Highly exposed}} &  \multicolumn{1}{c}{\makecell {Risk group}}\\
				\hline \\[-1.8ex]
				\textbf{Government assessment} &&&& \\
				&&&& \\
				Trust in government & -0.112* & 0.020 & -0.056 & -0.007 \\
				& (0.062) & (0.063) & (0.087) & (0.052) \\
				Trust in politicians & -0.213*** & -0.016 & -0.190* & -0.065 \\
				& (0.068) & (0.077) & (0.101) & (0.075) \\
				Government competency & 0.072 & -0.096 & -0.142 & 0.015 \\
				& (0.096) & (0.095) & (0.117) & (0.103) \\
				\hline \\[-1.8ex]
				\textbf{Measures of anxiety} &&&& \\
				&&&& \\
				Concern & -0.126** & 0.333*** & 0.047 & 0.213** \\
				& (0.061) & (0.100) & (0.072) & (0.079) \\
				Economic concern & 0.008 & 0.070 & -0.119*** & -0.179*** \\
				& (0.085) & (0.053) & (0.027) & (0.045) \\
				\hline \\[-1.8ex]
				\textbf{Beliefs about the world} &&&& \\
				&&&& \\
				Seriousness & -0.071 & 0.134** & 0.022 & 0.170*** \\
				& (0.066) & (0.052) & (0.041) & (0.037) \\
				Others follow guidelines & -0.121 & -0.063 & -0.135 & -0.112 \\
				& (0.080) & (0.085) & (0.167) & (0.090) \\
				Luck vs. effort & 0.001 & 0.203 & -0.257 & -0.490** \\
				& (0.250) & (0.200) & (0.215) & (0.194) \\
				\hline \\[-1.8ex]
				\textbf{Elicited behaviors} &&&& \\
				&&&& \\
				Willingness to pay & -19.430*** & 10.823* & -6.342 & -2.782 \\
				& (6.351) & (6.292) & (10.177) & (7.091) \\
				Willingness to comply & -0.129 & 0.203*** & 0.115 & 0.073 \\
				& (0.084) & (0.074) & (0.078) & (0.078) \\
				\hline \\[-1.8ex]
				\textbf{Social capital} &&&& \\
				&&&& \\ 
				Patience & 0.206 & -0.147 & -0.055 & -0.479** \\
				& (0.216) & (0.187) & (0.246) & (0.188) \\
				Generalized trust & 0.025 & 0.032 & -0.081 & -0.028 \\
				& (0.042) & (0.045) & (0.057) & (0.043) \\
				Risk taking & 0.058 & -0.483** & 0.085 & -0.487** \\
				& (0.189) & (0.214) & (0.193) & (0.183) \\ 
				Dictator game sharing & 0.157 & 0.160 & -0.046 & 0.061 \\
				& (0.175) & (0.167) & (0.270) & (0.239) \\
				Altruism & -35.403** & 27.676 & 13.539 & -8.972 \\
				& (14.699) & (19.329) & (17.045) & (13.938) \\
				\hline \\[-1.8ex]
				Observations & 1,174 & 1,129 & 916 & 881 \\
				\hline \\
			\end{tabular}%
		\end{center}
		{\raggedright \linespread{1.0} \scriptsize{\textit{\\ Notes:}
				Each estimate comes from an individual linear regression. Trust in government ranges from 1-4, trust in politicians and government competency from 1-5 with higher values indicating a more positive assessment. Measures of anxiety range from 1 to 4 with higher values indicating more concern. Seriousness (1-4) captures the perceived seriousness of COVID-19 compared to the flu. Others follow guidelines (1-5) captures the perceived likelihood that others comply with government guidelines. Luck vs. Effort (0-10) indicates whether income differences are perceived to result from luck (0) or from effort (10). Willingness to pay ranges from \$/£0 to £200/\$260 capturing the amount respondent i is willing to pay for a treatment to reduce own mortality from COVID-19. Willingness to comply (1-4) captures the self-reported likelihood to comply with guidelines. For all social capital variables, higher values indicate more patience (0-10), trust (0-1), willingness to take risks (0-10), dictator game sharing (0-10) and altruism (0-1000). Controls include gender, age, political affiliation, education and income. Hour-clustered standard errors are in parenthesis.{~}*** p\textless0.01, ** p\textless0.05, * p\textless0.1. \par}\par}
	\end{table}
	
	\noindent S8 Table reports our main results with interactions, rather than subgroups. Each coefficient reports the effect of the vaccine announcement interacted with being in the specified subgroup.
	
\end{document}
