# Supplementary material for: Good news reduces trust in government and its efficacy: The case of the Pfizer/BioNTech vaccine announcement
Source: PLoS One. 2021 Dec 9;16(12):e0260216. doi: 10.1371/journal.pone.0260216 (PMC8659308; doi:10.1371/journal.pone.0260216)
Supplement: S11 Table — (ZIP) [file pone.0260216.s011.zip › s11_table.tex]

\documentclass{article}
\usepackage[top=2cm, bottom=2cm, left=2cm, right=2cm]{geometry}
\usepackage{array}

\usepackage{setspace} 
\doublespacing

\usepackage{color,soul}

\pagestyle{empty}

\begin{document}
	
	\section*{}
	
	\begin{table}[h!]\small
		\begin{center}
			\vspace{5mm}
			{\normalsize{\textbf{S11 Table.} Effect of concern and anxiety}} \\
			\begin{tabular}{lcccccc} \\
				\hline \\[-1.8ex]
				& \multicolumn{3}{c}{\makecell {United States}} & \multicolumn{3}{c}{\makecell {United Kingdom}}\\
				\hline \\[-1.8ex]
				& \multicolumn{1}{c}{\makecell {All respondents}} & \multicolumn{1}{c}{\makecell {Highly exposed}} &  \multicolumn{1}{c}{\makecell {Risk group}} & \multicolumn{1}{c}{\makecell {All respondents}} & \multicolumn{1}{c}{\makecell {Highly exposed}} &  \multicolumn{1}{c}{\makecell {Risk group}}\\
				\hline \\[-1.8ex]
				Trust in government & 0.089*** & 0.085** & 0.064 & 0.038 & 0.035 & 0.150* \\
				& (0.025) & (0.038) & (0.058) & (0.026) & (0.048) & (0.076) \\
				Trust in politicians & 0.169*** & 0.273*** & 0.156** & 0.128*** & 0.076* & 0.100 \\
				& (0.029) & (0.032) & (0.064) & (0.024) & (0.036) & (0.060) \\
				Compliance & 0.386*** & 0.366*** & 0.316*** & 0.321*** & 0.268*** & 0.112 \\
				& (0.049) & (0.066) & (0.065) & (0.036) & (0.059) & (0.099) \\
				\hline \\[-1.8ex]
				Observations & 1,381 & 605 & 448 & 1,236 & 457 & 234 \\
				\hline \\
			\end{tabular}% 
		\end{center}
		{\raggedright \linespread{1.0} \scriptsize{\textit{Notes:}
				Each estimate comes from an individual linear regression. Trust in government ranges from 1-4, trust in politicians and government competency from 1-5 with higher values indicating a more positive assessment. Anxiety ranges from 1 to 4 with a higher value indicating more concern. Controls include gender, age, political affiliation, education and income. 
				State- and region-clustered standard errors are in parenthesis.{~}*** p\textless0.01, ** p\textless0.05 , * p\textless0.1.\par}\par}
	\end{table}
	
	\noindent S11 Table reports the regressions underlying Fig 3 in the main text. As discussed there, we find that those who are most concerned about themselves and their family, with the highest level of anxiety or concern due to COVID-19, are also those who trust government, in particular elected politicians, the most. They are also the most likely to comply with government guidelines. 
	
\end{document}
