# Supplementary material for: Good news reduces trust in government and its efficacy: The case of the Pfizer/BioNTech vaccine announcement
Source: PLoS One. 2021 Dec 9;16(12):e0260216. doi: 10.1371/journal.pone.0260216 (PMC8659308; doi:10.1371/journal.pone.0260216)
Supplement: S1 Fig — (ZIP) [file pone.0260216.s016.zip › s1_fig.tex]

\documentclass{article}
\usepackage[top=2cm, bottom=2cm, left=2cm, right=2cm]{geometry}
\usepackage{array}
\usepackage{graphicx}

\usepackage{setspace} 
\doublespacing

\pagestyle{empty}
\begin{document}
	\vspace{-2cm}
	
	\section*{}
	
	\begin{figure}[h!]
		\vspace{5mm}
		\begin{center}
			{\textbf{S1 Fig.} Media attention in the US and the UK} \\
			\includegraphics[scale=1.15]{media.eps}
		\end{center}
		{\\ \footnotesize \textit{Source:} Factiva Global News Database \\
			\textit{Notes:} The figure shows the daily number of articles  referring to `vaccine' and `Pfizer', in newspapers that are part of the Factiva categories `Top US Newspapers' and `Top UK Newspapers'. Duplicates and republished news are excluded. The reference lines are for the announcement of the vaccine developed by Pfizer/BioNTech (in black), and the later announcements by Moderna and Oxford University/AstraZeneca, respectively (both in gray).\par}
	\end{figure}
	
	\noindent S1 Fig. shows that there was a huge amount of attention for the vaccine in the main newspapers in the US and UK. 
	The number of articles referring to `vaccine' and `Pfizer' peaked on November 10, 2020 -- the day after the Pfizer/BioNTech announcement -- and stayed relatively high until late November, not only because of the initial announcement, but also because of subsequent announcements of vaccine success by Moderna (November 16) and Oxford University/AstraZeneca (November 23). 
	
\end{document}
