# Supplementary material for: Good news reduces trust in government and its efficacy: The case of the Pfizer/BioNTech vaccine announcement
Source: PLoS One. 2021 Dec 9;16(12):e0260216. doi: 10.1371/journal.pone.0260216 (PMC8659308; doi:10.1371/journal.pone.0260216)
Supplement: S2 Fig — (ZIP) [file pone.0260216.s017.zip › s2_fig.tex]

\documentclass{article}
\usepackage[top=2cm, bottom=2cm, left=2cm, right=2cm]{geometry}
\usepackage{array}
\usepackage{graphicx}

\usepackage{setspace} 
\doublespacing

\usepackage{color,soul}

\pagestyle{empty}
\begin{document}
	
	\begin{figure}[h!]
		\vspace{5mm}
		\begin{center}
			{\textbf{S2 Fig.} US search interest in the presidential elections} \\
			\includegraphics[scale=1.15]{elections.eps}
		\end{center}
		{\\ \small \textit{Source:} Google Trends \\
			\textit{Notes:} The numbers represent search interest relative to the highest point in the figure, for the United States in the period from November 1, 2020 to November 30, 2020. For instance, a value of 50 means that the relevant search term is half as popular.\par}
	\end{figure}
	
\end{document}
