# Supplementary material for: Good news reduces trust in government and its efficacy: The case of the Pfizer/BioNTech vaccine announcement
Source: PLoS One. 2021 Dec 9;16(12):e0260216. doi: 10.1371/journal.pone.0260216 (PMC8659308; doi:10.1371/journal.pone.0260216)
Supplement: S2 Appendix — (ZIP) [file pone.0260216.s019.zip › s2_appendix.tex]

\documentclass{article}
\usepackage[top=2cm, bottom=2cm, left=2cm, right=2cm]{geometry}
\usepackage{array}
\usepackage{graphicx}

\usepackage{setspace} 
\doublespacing

\usepackage[utf8]{inputenc}
\usepackage{enumitem}

\usepackage{color,soul}

\pagestyle{empty}
\begin{document}
	
	\section*{S2 Appendix. Description of main variables}
	
	\textbf{Trust in government (D18 US/ D17 UK).} Variable capturing how much of the time respondent i believes she can trust the federal government in Washington/Westminster.\\
	1: Hardy ever\\
	2: Some of the time\\
	3: Most of the time\\
	4: Just about always\\ \\
	\textbf{Trust in elected politicians (D19 US/ D18 UK).} Variable capturing how much trust respondent i has in elected politicians in general.\\
	1: None at all\\
	2: A little\\
	3: Some\\
	4: Quite a bit\\
	5: A lot\\ \\
	\textbf{Government competency (D30 US/ D29 UK).} Variable capturing how competent respondent i assesses the government's response to COVID-19.\\
	1: Very incompetent\\
	2: Incompetent\\
	3: Somewhat competent\\
	4: Competent\\
	5: Very competent\\ \\
	\textbf{Seriousness. (P1)} Variable capturing respondent i's assessment of the seriousness of COVID-19 compared to the seasonal flu.\\
	1: Not at all serious\\
	2: Not very serious\\
	3: Fairly serious\\ 
	4: Very serious
	\newpage
	\noindent \textbf{Concern/anxiety.(P2)} Variable capturing respondent i's concern for themselves and their family due to COVID-19.\\
	1: Not at all concerned\\
	2: Not very concerned\\
	3: Fairly concerned\\ 
	4: Very concerned\\ \\
	\textbf{Economic concern.(P3)} Variable capturing respondent i's concern about the economic implications of COVID-19.\\
	1: Not at all concerned\\
	2: Not very concerned\\
	3: Fairly concerned\\ 
	4: Very concerned\\ \\
	\textbf{Compliance.(P4)} Variable capturing how likely respondent i is to follow the government's guidance for reducing the spread of COVID-19.\\
	1: Very unlikely\\
	2: Fairly unlikely \\
	3: Neither likely nor unlikely\\ 
	4: Fairly likely\\ 
	5: Very likely\\ \\ 
	\textbf{Others follow guidelines.(D32 US/ D31 UK)} Variable capturing how likely respondent i believes it to be that other people will follow government guidance related to reducing the spread of COVID-19.\\
	1: Very unlikely\\
	2: Fairly unlikely \\
	3: Neither likely nor unlikely\\ 
	4: Fairly likely\\ 
	5: Very likely\\ \\
	\textbf{Luck vs. effort.(D10 US/ D9 UK)} Variable ranging from 0 to 10, capturing whether respondent i believes income differences arise primarily from luck (0) or effort (10). 
	\newpage
	\noindent \textbf{Willingness to pay.(Part 1)} Variable ranging from 0 £/\$ to above £200/\$260 capturing how much respondent i would be willing to pay for a treatment to reduce own mortality risk from COVID-19, based on Part I of the survey instrument. \\ \\
	
	\textbf{Religiosity.(D22 US/ D21 UK)} Categorical variable capturing how religious respondent i considers herself to be. \\  
	1: Not religious at all \\
	2: Not very religious \\
	3: Fairly religious \\
	4: Very religious \\ \\
	\textbf{Party (UK).} Categorical variable capturing which party respondent i feels closest to. \\
	1: Conservative \\
	2: Labour \\ 
	3: Liberal Democrat \\ 
	4: Scottish National Party (SNP) \\ 
	5: Plaid Cymru \\ 
	6: The Brexit Party \\ 
	7: Green Party \\
	8: United Kingdom Independence Party (UKIP) \\
	9: Democratic Unionist Party \\
	10: Sinn Fein \\
	11: Social Democratic and Labour Party (SDLP) \\
	12: Alliance Party \\
	13: Ulster Unionist Party \\
	14: Other \\ \\
	\textbf{Party (US).} Categorical variable capturing which party respondent i feels closest to. \\
	1: Democratic Party \\
	2: Republican Party \\ 
	3: Other 
	\newpage
	\noindent \textbf{Education (UK).} Categorical variable capturing respondent i's highest level of educational attainment. \\
	1: No formal education \\
	2: Primary education \\ 
	3: Secondary education \\ 
	4: Higher education and above \\ \\
	\textbf{Education (US).} Categorical variable capturing respondent i's highest level of educational attainment. \\
	1: No formal education \\
	2: Elementary school \\ 
	3: High school \\ 
	4: College and above \\ \\
	\textbf{Gender.} Binary variable coded as 1 if subject i indicated to be female, 0 if subject i indicated to be male. Subjects who indicated "other" or "prefer not to say" were coded as missing values (n=22).\\ \\
	\textbf{Age.} Categorical variable capturing the age bracket of subject i. \\
	1: 18-20 years old\\
	2: 21-29 years old\\
	3: 30-39 years old\\
	4: 40-49 years old\\
	5: 50-59 years old\\
	6: 60 years or older \\\\
	\textbf{Left-right.} Categorical variable capturing how much subject i agrees with the statement: "On economic policy matters, there is a role for the government".\\
	1: Strongly disagree\\
	2: Disagree\\
	3: Neither agree nor disagree\\
	4: Agree\\
	5: Strongly agree\\\\
	\textbf{Sample.} Categorical variable indicating whether subject i is a resident in the US or UK.\\
	1: United States \\
	2: United Kingdom \\\\
	\textbf{Income.} Categorical variable capturing the income bracket of subject i. Values are stated in Pound Sterling (£) for subjects from the UK and in US Dollars (\$) for subjects from the US.\\
	1: Under 10,000\\
	2: 10,000 to 20,000\\
	3: 20,001 to 30,000\\
	4: 30,001 to 40,000\\
	5: 40,001 to 50,000\\
	6: 50,001 to 60,000\\
	7: 60,001 to 80,000\\
	8: 80,001 to 100,000\\
	9: 100,001 to 150,000\\
	6: Above 150,000\\ \\
	
\end{document}
