# Supplementary material for: Good news reduces trust in government and its efficacy: The case of the Pfizer/BioNTech vaccine announcement
Source: PLoS One. 2021 Dec 9;16(12):e0260216. doi: 10.1371/journal.pone.0260216 (PMC8659308; doi:10.1371/journal.pone.0260216)
Supplement: S3 Appendix — (ZIP) [file pone.0260216.s020.zip › s3_appendix.tex]

\documentclass{article}
\usepackage[top=2cm, bottom=2cm, left=2cm, right=2cm]{geometry}
\usepackage{array}
\usepackage{graphicx}

\usepackage{setspace} 
\doublespacing

\usepackage[utf8]{inputenc}
\usepackage{enumitem}

\usepackage{color,soul}

\pagestyle{empty}
\begin{document}
	
	\section*{S3 Appendix. Survey instrument}
	
	\subsection*{United States}
	
	\subsubsection*{Part I -- Willingness to pay elicitation} 
	Consider two hypothetical treatments for COVID-19 that must be taken when healthy: Treatment 1 and Treatment 2. When you take either treatment your chances of dying from COVID-19 over the next 3 months fall by the same amount: the survival rates improve by the equivalent of 5 people in 1 million. That is, if in a population of a million people everyone took the treatment, then, on average we expect that 5 people within that population will survive who would have died from COVID-19 over the next 3 months. But we cannot identify which 5 people. \\
	Treatment 1 contributes to reducing your chances of death because it aids recovery if you get serious COVID-19 and are admitted to hospital. It does not affect your chances of getting COVID-19 or transmitting it to others.\\
	Treatment 2 contributes to reducing your chances of death because it reduces the likelihood that you will become infected by COVID-19 and hence also that you will transmit the infection to others. \\ \\
	How much would you pay to receive treatment 1?
	\begin{itemize}[topsep=0pt]
		\setlength{\itemsep}{0pt}
		\setlength{\parskip}{0pt}
		\setlength{\parsep}{0pt}
		\item \$0
		\item \$32.5
		\item \$65
		\item \$97.5
		\item \$130
		\item \$162.5  
		\item \$195
		\item \$227.5
		\item \$260   
		\item Above \$260
	\end{itemize} \\ \\
	How much would you pay to receive treatment 2?
	\begin{itemize}[topsep=0pt]
		\setlength{\itemsep}{0pt}
		\setlength{\parskip}{0pt}
		\setlength{\parsep}{0pt}
		\item \$0
		\item \$32.5
		\item \$65
		\item \$97.5
		\item \$130
		\item \$162.5  
		\item \$195
		\item \$227.5
		\item \$260   
		\item Above \$260
	\end{itemize} \\
	
	\subsubsection*{Part II -- Perceptions} 
	Please answer the following questions about the spread of the coronavirus COVID-19.\\
	\textbf{P1}: How serious do you think COVID-19 is compared to the seasonal flu?
	\begin{itemize}[topsep=0pt]
		\setlength{\itemsep}{0pt}
		\setlength{\parskip}{0pt}
		\setlength{\parsep}{0pt}
		\item Not at all serious
		\item Not very serious
		\item Fairly serious
		\item Very serious
		\item Don't know
	\end{itemize}
	\textbf{P2}: How concerned are you for you and your family about COVID-19?
	\begin{itemize}[topsep=0pt]
		\setlength{\itemsep}{0pt}
		\setlength{\parskip}{0pt}
		\setlength{\parsep}{0pt}
		\item Not at all concerned
		\item Not very concerned
		\item Fairly concerned
		\item Very concerned
		\item Don't know
	\end{itemize}
	\textbf{P3}: How concerned are you about the economic implications of COVID-19?
	\begin{itemize}[topsep=0pt]
		\setlength{\itemsep}{0pt}
		\setlength{\parskip}{0pt}
		\setlength{\parsep}{0pt}
		\item Not at all concerned
		\item Not very concerned
		\item Fairly concerned
		\item Very concerned
		\item Don't know
	\end{itemize}
	\textbf{P4}: How likely are you to follow government's guidance for reducing the spread of COVID-19?
	\begin{itemize}[topsep=0pt]
		\setlength{\itemsep}{0pt}
		\setlength{\parskip}{0pt}
		\setlength{\parsep}{0pt}
		\item Very unlikely
		\item Fairly unlikely
		\item Neither likely nor unlikely
		\item Fairly likely
		\item Very likely
		\item Don't know
	\end{itemize}
	\textbf{K1}: How many people in the US would you estimate will have died in total due to coronavirus by the end of 2020? \\
	\textbf{K2}: By what percentage would you estimate average income in the US will be lower in 2020 as compared to 2019? \\
	
	
	\subsubsection*{Part III -- Demographic questions} 
	\textbf{D1}: Which US state do you live in? \\
	\textbf{D2}: Are you Spanish, Hispanic, or Latino?
	\begin{itemize}[topsep=0pt]
		\setlength{\itemsep}{0pt}
		\setlength{\parskip}{0pt}
		\setlength{\parsep}{0pt}
		\item Yes
		\item No
	\end{itemize}
	\textbf{D3}: Below you will find a list of five race categories. Please choose one or more races that you consider yourself to be:
	\begin{itemize}[topsep=0pt]
		\setlength{\itemsep}{0pt}
		\setlength{\parskip}{0pt}
		\setlength{\parsep}{0pt}
		\item White
		\item Black or African-American
		\item American Indian or Alaska Native
		\item Asian
		\item Native Hawaiian or other Pacific Islander
		\item Other group
		\item Prefer not to answer
	\end{itemize}
	\textbf{D4}: What is your household income before tax?
	\begin{itemize}[topsep=0pt]
		\setlength{\itemsep}{0pt}
		\setlength{\parskip}{0pt}
		\setlength{\parsep}{0pt}
		\item Under \$10,000
		\item \$10,000 - \$20,000
		\item \$20,001 - \$30,000
		\item \$30,001 - \$40,000
		\item \$40,001 - \$50,000
		\item \$50,001 - \$60,000
		\item \$60,001 - \$80,000
		\item \$80,001 - \$100,000
		\item \$100,001 - \$150,000
		\item \$150,001 - \$200,000
		\item Above \$200,000
		\item Don't know
		\item Prefer not to answer
	\end{itemize}
	\textbf{D5}: Which party do you feel closest to?
	\begin{itemize}[topsep=0pt]
		\setlength{\itemsep}{0pt}
		\setlength{\parskip}{0pt}
		\setlength{\parsep}{0pt}
		\item Democratic Party
		\item Republican Party
		\item Other
		\item Don't know
	\end{itemize}
	
	\newpage
	\noindent \textbf{D6}: Thinking about the 2016 Presidental Election, to your best recollection, whom did you vote for?
	\begin{itemize}[topsep=0pt]
		\setlength{\itemsep}{0pt}
		\setlength{\parskip}{0pt}
		\setlength{\parsep}{0pt}
		\item Hillary Clinton
		\item Donald Trump
		\item Other candidate
		\item Didn't vote
		\item Don't know
		\item Prefer not to say
	\end{itemize}
	\textbf{D6.1}: Thinking about the recent 2020 Presidental Election, whom did you vote for?
	\begin{itemize}[topsep=0pt]
		\setlength{\itemsep}{0pt}
		\setlength{\parskip}{0pt}
		\setlength{\parsep}{0pt}
		\item Joe Biden
		\item Donald Trump
		\item Other candidate
		\item Didn't vote
		\item Don't know
		\item Prefer not to say
	\end{itemize}
	\textbf{D7}: In politics people sometimes talk of left and right. Where would you place yourself on the following scale?
	
	[Scale from 0 (Left) to 10 (Right)] \\
	\textbf{D8}: Some people feel that government should make much greater efforts to make people's incomes more equal. Other people feel that government should be much less concerned about how equal people's incomes are. Where would you place yourself on this scale?
	
	[Scale from 0 (Try to make incomes equal) to 10 (Be less concerned about equal incomes)] \\
	\textbf{D9}: Some people think that society would be a better place if people had more respect for authority. Other people think society would be a better place if people questioned authority more often. Where would you place yourself on this scale?
	
	[Scale from 0 (Respect authority) to 10 (Question authority)] \\
	\textbf{D10}: To what extent do you believe that income differences arise from luck and to what extent from differences in effort and skills?
	[Scale from 0 (From luck) to 10 (From effort and skills)] \\
	\textbf{D11}: To what extent do you think it is acceptable for income differences to exist if they arise from luck?
	[Scale from 0 (Not acceptable at all) to 10 (Completely acceptable)] \\
	\textbf{D12}: To what extent, if at all, would you support the government introducing a Universal Basic Income, where the government makes sure that everyone has an income, without a means test or requirement to work?
	\begin{itemize}[topsep=0pt]
		\setlength{\itemsep}{0pt}
		\setlength{\parskip}{0pt}
		\setlength{\parsep}{0pt}
		\item Very supportive
		\item Supportive
		\item Neither supportive or unsupportive
		\item Unsupportive 
		\item Very unsupportive
		\item Don't know
	\end{itemize}
	\textbf{D13}: How, if at all, has your support for Universal Basic Income changed due to the economic impact of the COVID-19 pandemic?
	\begin{itemize}[topsep=0pt]
		\setlength{\itemsep}{0pt}
		\setlength{\parskip}{0pt}
		\setlength{\parsep}{0pt}
		\item Much more supportive
		\item Somewhat more supportive
		\item Neither more or less supportive
		\item Somewhat less supportive 
		\item Much less supportive
		\item Don't know
	\end{itemize}
	\textbf{D14}: Do you think that the federal government in Washington could be doing more to tackle climate change, or is it already doing as much as it reasonably can?
	\begin{itemize}[topsep=0pt]
		\setlength{\itemsep}{0pt}
		\setlength{\parskip}{0pt}
		\setlength{\parsep}{0pt}
		\item Could be doing more
		\item Doing as much as it reasonably can
		\item Don't know
	\end{itemize}
	\textbf{D15}: To what extent, if at all, would you support the government introducing more extensive policies to tackle climate change?
	\begin{itemize}[topsep=0pt]
		\setlength{\itemsep}{0pt}
		\setlength{\parskip}{-1pt}
		\setlength{\parsep}{0pt}
		\item Very supportive
		\item Supportive
		\item Neither supportive or unsupportive
		\item Unsupportive 
		\item Very unsupportive
		\item Don't know
	\end{itemize} 
	\textbf{D16}: During the last seven days, on average how much time (if any) have you spent per day following the news?
	\begin{itemize}[topsep=0pt]
		\setlength{\itemsep}{0pt}
		\setlength{\parskip}{-1pt}
		\setlength{\parsep}{0pt}
		\item None, no time at all
		\item Less than 1/2 hour
		\item 1/2 hour to 1 hour
		\item 1 to 2 hours
		\item More than 2 hours 
		\item Don't know
	\end{itemize}
	\textbf{D17}: Generally speaking, would you say that most people can be trusted, or that you can't be too careful in dealing with people?
	\begin{itemize}[topsep=0pt]
		\setlength{\itemsep}{0pt}
		\setlength{\parskip}{0pt}
		\setlength{\parsep}{0pt}
		\item Most people can be trusted
		\item Can't be too careful
		\item Don't know
	\end{itemize}
	\textbf{D18}: How much of the time do you think you can trust the federal government in Washington to do what is right?
	\begin{itemize}[topsep=0pt]
		\setlength{\itemsep}{0pt}
		\setlength{\parskip}{0pt}
		\setlength{\parsep}{0pt}
		\item Hardly ever
		\item Some of the time
		\item Most of the time
		\item Just about always
		\item Don't know
	\end{itemize}
	\textbf{D19}: How much trust do you have in elected politicians in general?
	\begin{itemize}[topsep=0pt]
		\setlength{\itemsep}{0pt}
		\setlength{\parskip}{0pt}
		\setlength{\parsep}{0pt}
		\item None at all
		\item A little
		\item Some
		\item Quite a bit
		\item A lot
		\item Don't know
	\end{itemize}
	\textbf{D20}: Which of these best describes what you were doing last week?
	\begin{itemize}[topsep=0pt]
		\setlength{\itemsep}{0pt}
		\setlength{\parskip}{0pt}
		\setlength{\parsep}{0pt}
		\item Working full time (30 or more hours per week)
		\item Working part time (8-29 hours a week)
		\item Working part time (less than 8 hours a week)
		\item On furlough (temporary leave)
		\item Unemployed and looking for work
		\item Full time university student
		\item Other full time student
		\item Retired
		\item Not in paid work for any other reason
		\item Other
	\end{itemize}
	\textbf{D21}: What is your highest level of educational attainment?
	\begin{itemize}[topsep=0pt]
		\setlength{\itemsep}{0pt}
		\setlength{\parskip}{0pt}
		\setlength{\parsep}{0pt}
		\item College and above
		\item High school
		\item Elementary school
		\item No formal education
	\end{itemize}
	\textbf{D22}: How religious do you consider yourself to be?
	\begin{itemize}[topsep=0pt]
		\setlength{\itemsep}{0pt}
		\setlength{\parskip}{0pt}
		\setlength{\parsep}{0pt}
		\item Very religious
		\item Fairly religious
		\item Not very religious
		\item Not religious at all
		\item Don't know
		\item Prefer not to say
	\end{itemize}
	\textbf{D22.1}: During the next months, how likely or unlikely is it that you will not have enough money to cover your day to day living costs?
	\begin{itemize}[topsep=0pt]
		\setlength{\itemsep}{0pt}
		\setlength{\parskip}{0pt}
		\setlength{\parsep}{0pt}
		\item Very unlikely
		\item Fairly unlikely
		\item Neither likely nor unlikely
		\item Fairly likely 
		\item Very likely
		\item Don't know
	\end{itemize}
	\textbf{D23}: Thinking about the past month, did you, as a result of the COVID-19 pandemic, earn less, about the same or more money than usual?
	\begin{itemize}[topsep=0pt]
		\setlength{\itemsep}{0pt}
		\setlength{\parskip}{0pt}
		\setlength{\parsep}{0pt}
		\item Less than usual
		\item About the same
		\item More than usual
		\item Don't know
	\end{itemize}
	\textbf{D24}: How healthy have you felt in the last weeks?
	
	[Scale from 0 (Not healthy at all) to 10 (Very healthy)] \\
	\textbf{D25}: According to US government guidelines, those above the age of 65 and/or those with underlying health conditions are at an increased risk from COVID-19. Do you consider yourself to be in this group?
	\begin{itemize}[topsep=0pt]
		\setlength{\itemsep}{0pt}
		\setlength{\parskip}{0pt}
		\setlength{\parsep}{0pt}
		\item Yes
		\item No
		\item Don't know
		\item Prefer not to say
	\end{itemize}
	\textbf{D26}: How likely or unlikely do you think it is that you have had the coronavirus?
	\begin{itemize}[topsep=0pt]
		\setlength{\itemsep}{0pt}
		\setlength{\parskip}{0pt}
		\setlength{\parsep}{0pt}
		\item Very unlikely
		\item Fairly unlikely
		\item Neither likely nor unlikely
		\item Fairly likely 
		\item Very likely
		\item Don't know
	\end{itemize}
	\textbf{D27}: How would you assess the government's introduction of lockdown measures?
	\begin{itemize}[topsep=0pt]
		\setlength{\itemsep}{0pt}
		\setlength{\parskip}{0pt}
		\setlength{\parsep}{0pt}
		\item Too quick
		\item Fairly quick
		\item About right
		\item Fairly slow
		\item Too slow
		\item Don't know
	\end{itemize}
	\textbf{D28}: How would you assess the government's relaxation of lockdown measures?
	\begin{itemize}[topsep=0pt]
		\setlength{\itemsep}{0pt}
		\setlength{\parskip}{0pt}
		\setlength{\parsep}{0pt}
		\item Too quick
		\item Fairly quick
		\item About right
		\item Fairly slow
		\item Too slow
		\item Don't know
	\end{itemize}
	
	\textbf{D29}: How would you assess the severity of the government's lockdown measures?
	\begin{itemize}[topsep=0pt]
		\setlength{\itemsep}{0pt}
		\setlength{\parskip}{0pt}
		\setlength{\parsep}{0pt}
		\item Too severe
		\item Severe
		\item About right
		\item Relaxed
		\item Too relaxed
		\item Don't know
	\end{itemize}
	\textbf{D30}: How competent would you assess the government's response to COVID-19?
	\begin{itemize}[topsep=0pt]
		\setlength{\itemsep}{0pt}
		\setlength{\parskip}{0pt}
		\setlength{\parsep}{0pt}
		\item Very competent
		\item Competent
		\item Somewhat competent
		\item Incompetent
		\item Very incompetent
		\item Don't know
	\end{itemize}
	\textbf{D31}: To what extent do you think you can influence the likelihood of catching COVID-19 through your own behavior and actions?
	\begin{itemize}[topsep=0pt]
		\setlength{\itemsep}{0pt}
		\setlength{\parskip}{0pt}
		\setlength{\parsep}{0pt}
		\item Not at all
		\item Somewhat
		\item Quite a bit
		\item A lot
		\item Don't know
	\end{itemize}
	
	\newpage
	\noindent \textbf{D32}: Do you think other people are likely to comply with the government's guidance for reducing the spread of COVID-19?
	\begin{itemize}[topsep=0pt]
		\setlength{\itemsep}{0pt}
		\setlength{\parskip}{0pt}
		\setlength{\parsep}{0pt}
		\item Very unlikely
		\item Fairly unlikely
		\item Neither likely nor unlikely
		\item Fairly likely 
		\item Very likely
		\item Don't know
	\end{itemize}
	\textbf{D33}: Please tell us, in general, how willing or unwilling you are to take risks. Please use a scale from 0 to 10, where 0 means ``completely unwilling to take risks'' and a 10 means you are ``very willing to take risks''. You can also use any number between 0 and 10 to indicate where you fall on the scale.
	
	[Scale from 0 (Completely unwilling to take risks) to 10 (Very willing to take risks)] \\
	\textbf{D34}: Are you generally an impatient person, or someone who always shows great patience? Please use a scale from 0 to 10 where 0 means "very impatient" and a 10 means you are "very patient". You can also use any numbers between 0 and 10 to indicate where you fall on the scale.
	
	[Scale from 0 (Very impatient) to 10 (Very patient)] \\
	\textbf{D35}: Imagine you were given \$10 to divide between yourself and another person in increments of \$1. Considering your current situation, how much of the \$10 would you keep for yourself and how much would you give to the other person? Please use the slider below to indicate how much you would give to the other person. \\
	\textbf{D36}: Imagine you won \$1,000 in a lottery. Considering your current situation, how much would you donate to charity? \\
	\textbf{Feedback}: Please let us know in the field below whether you have any feedback regarding the study. Were any of the questions or tasks unclear?\\
	
	\subsection*{United Kingdom}
	
	\subsubsection*{Part I -- Willingness to pay elicitation}
	Consider two hypothetical treatments for COVID-19 that must be taken when healthy: Treatment 1 and Treatment 2. When you take either treatment your chances of dying from COVID-19 over the next 3 months fall by the same amount: the survival rates improve by the equivalent of 5 people in 1 million. That is, if in a population of a million people everyone took the treatment, then, on average we expect that 5 people within that population will survive who would have died from COVID-19 over the next 3 months. But we cannot identify which 5 people. \\
	Treatment 1 contributes to reducing your chances of death because it aids recovery if you get serious COVID-19 and are admitted to hospital. It does not affect your chances of getting COVID-19 or transmitting it to others.\\
	Treatment 2 contributes to reducing your chances of death because it reduces the likelihood that you will become infected by COVID-19 and hence also that you will transmit the infection to others. \\ \\
	How much would you pay to receive treatment 1?
	\begin{itemize}[topsep=0pt]
		\setlength{\itemsep}{0pt}
		\setlength{\parskip}{0pt}
		\setlength{\parsep}{0pt}
		\item £0
		\item £25
		\item £50
		\item £75
		\item £100
		\item £125  
		\item £150
		\item £175
		\item £200   
		\item Above £200
	\end{itemize}
	How much would you pay to receive treatment 2?
	\begin{itemize}[topsep=0pt]
		\setlength{\itemsep}{0pt}
		\setlength{\parskip}{0pt}
		\setlength{\parsep}{0pt}
		\item £0
		\item £25
		\item £50
		\item £75
		\item £100
		\item £125  
		\item £150
		\item £175
		\item £200   
		\item Above £200
	\end{itemize}
	
	\subsubsection*{Part II -- Perceptions}
	Please answer the following questions about the spread of the coronavirus COVID-19.\\
	\textbf{P1}: How serious do you think COVID-19 is compared to the seasonal flu?
	\begin{itemize}[topsep=0pt]
		\setlength{\itemsep}{0pt}
		\setlength{\parskip}{0pt}
		\setlength{\parsep}{0pt}
		\item Not at all serious
		\item Not very serious
		\item Fairly serious
		\item Very serious
		\item Don't know
	\end{itemize}
	\textbf{P2}: How concerned are you for you and your family about COVID-19?
	\begin{itemize}[topsep=0pt]
		\setlength{\itemsep}{0pt}
		\setlength{\parskip}{0pt}
		\setlength{\parsep}{0pt}
		\item Not at all concerned
		\item Not very concerned
		\item Fairly concerned
		\item Very concerned
		\item Don't know
	\end{itemize}
	\textbf{P3}: How concerned are you about the economic implications of COVID-19?
	\begin{itemize}[topsep=0pt]
		\setlength{\itemsep}{0pt}
		\setlength{\parskip}{0pt}
		\setlength{\parsep}{0pt}
		\item Not at all concerned
		\item Not very concerned
		\item Fairly concerned
		\item Very concerned
		\item Don't know
	\end{itemize}
	\textbf{P4}: How likely are you to follow government's guidance for reducing the spread of COVID-19?
	\begin{itemize}[topsep=0pt]
		\setlength{\itemsep}{0pt}
		\setlength{\parskip}{0pt}
		\setlength{\parsep}{0pt}
		\item Very unlikely
		\item Fairly unlikely
		\item Neither likley nor unlikely
		\item Fairly likely
		\item Very likely
		\item Don't know
	\end{itemize}
	\textbf{K1}: How many people in the UK would you estimate will have died in total due to coronavirus by the end of 2020?\\
	\textbf{K2}: By what percentage would you estimate average income in the UK will be lower in 2020 as compared to 2019? \\
	
	
	\subsubsection*{Part III - Demographic questions}
	\textbf{D1}: Which area of the United Kingdom do you live in?
	\begin{itemize}[topsep=0pt]
		\setlength{\itemsep}{0pt}
		\setlength{\parskip}{0pt}
		\setlength{\parsep}{0pt}
		\item England
		\item Scotland
		\item Wales
		\item Northern Ireland
	\end{itemize}
	\textbf{D2}: To which of these groups do you consider you belong?
	\begin{itemize}[topsep=0pt]
		\setlength{\itemsep}{0pt}
		\setlength{\parskip}{0pt}
		\setlength{\parsep}{0pt}
		\item White British
		\item Any other white background
		\item White and Black Caribbean
		\item White and Black African
		\item White and Asian
		\item Any other mixed background
		\item Indian
		\item Pakistani
		\item Bangladeshi
		\item Chinese
		\item Any other Asian background
		\item Black Carribean
		\item Black African
		\item Any other black background
		\item Other ethnic group
		\item Prefer not to answer
	\end{itemize}
	\textbf{D3}: What is your household income before tax?
	\begin{itemize}[topsep=0pt]
		\setlength{\itemsep}{0pt}
		\setlength{\parskip}{0pt}
		\setlength{\parsep}{0pt}
		\item Under £10,000
		\item £10,000 - £20,000
		\item £20,001 - £30,000
		\item £30,001 - £40,000
		\item £40,001 - £50,000
		\item £50,001 - £60,000
		\item £60,001 - £80,000
		\item £80,001 - £100,000
		\item £100,001 - £150,000
		\item Above £150,000
		\item Don't know
		\item Prefer not to answer
	\end{itemize}
	\textbf{D4}: Which party do you feel closest to?
	\begin{itemize}[topsep=0pt]
		\setlength{\itemsep}{0pt}
		\setlength{\parskip}{0pt}
		\setlength{\parsep}{0pt}
		\item Conservative
		\item Labour
		\item Liberal Democrat
		\item Scottish National Party (SNP)
		\item Plaid Cymru
		\item The Brexit Party
		\item Green Party
		\item United Kingdom Independence Party (UKIP)
		\item Democratic Unionist Party
		\item Sinn Fein
		\item Social Democratic and Labour Party (SDLP)
		\item Alliance Party
		\item Ulster Unionist Party
		\item Other
		\item Don't know
	\end{itemize}
	\textbf{D5}: Thinking about the 2016 Brexit referendum, to your best recollection, which side did you vote for, 'Leave', or 'Remain'?
	\begin{itemize}[topsep=0pt]
		\setlength{\itemsep}{0pt}
		\setlength{\parskip}{0pt}
		\setlength{\parsep}{0pt}
		\item Leave
		\item Remain
		\item Didn't vote
		\item Don't know
		\item Prefer not to say
	\end{itemize}
	\textbf{D6}: In politics people sometimes talk of left and right. Where would you place yourself on the following scale?
	
	[Scale from 0 (Left) to 10 (Right)] \\
	\textbf{D7}: Some people feel that government should make much greater efforts to make people's incomes more equal. Other people feel that government should be much less concerned about how equal people's incomes are. Where would you place yourself on this scale?
	
	[Scale from 0 (Try to make incomes equal) to 10 (Be less concerned about equal incomes)] \\
	\textbf{D8}: Some people think that society would be a better place if people had more respect for authority. Other people think society would be a better place if people questioned authority more often. Where would you place yourself on this scale?
	
	[Scale from 0 (Respect authority) to 10 (Question authority)] \\
	\textbf{D9}: To what extent do you believe that income differences arise from luck and to what extent from differences in effort and skills?
	
	[Scale from 0 (From luck) to 10 (From effort and skills)] \\
	\textbf{D10}: To what extent do you think it is acceptable for income differences to exist if they arise from luck?
	
	[Scale from 0 (Not acceptable at all) to 10 (Completely acceptable)] \\
	\textbf{D11}: To what extent, if at all, would you support the government introducing a Universal Basic Income, where the government makes sure that everyone has an income, without a means test or requirement to work?
	\begin{itemize}[topsep=0pt]
		\setlength{\itemsep}{0pt}
		\setlength{\parskip}{0pt}
		\setlength{\parsep}{0pt}
		\item Very supportive
		\item Supportive
		\item Neither supportive or unsupportive
		\item Unsupportive 
		\item Very unsupportive
		\item Don't know
	\end{itemize}
	\textbf{D12}: How, if at all, has your support for Universal Basic Income changed due to the economic impact of the COVID-19 pandemic?
	\begin{itemize}[topsep=0pt]
		\setlength{\itemsep}{0pt}
		\setlength{\parskip}{0pt}
		\setlength{\parsep}{0pt}
		\item Much more supportive
		\item Somewhat more supportive
		\item Neither more or less supportive
		\item Somewhat less supportive 
		\item Much less supportive
		\item Don't know
	\end{itemize}
	\textbf{D13}: Do you think that the government in Westminster could be doing more to tackle climate change, or is it already doing as much as it reasonably can?
	\begin{itemize}[topsep=0pt]
		\setlength{\itemsep}{0pt}
		\setlength{\parskip}{0pt}
		\setlength{\parsep}{0pt}
		\item Could be doing more
		\item Doing as much as it reasonably can
		\item Don't know
	\end{itemize}
	\textbf{D14}: To what extent, if at all, would you support the government introducing more extensive policies to tackle climate change?
	\begin{itemize}[topsep=0pt]
		\setlength{\itemsep}{0pt}
		\setlength{\parskip}{0pt}
		\setlength{\parsep}{0pt}
		\item Very supportive
		\item Supportive
		\item Neither supportive or unsupportive
		\item Unsupportive 
		\item Very unsupportive
		\item Don't know
	\end{itemize}
	\textbf{D15}: During the last seven days, on average how much time (if any) have you spent per day following the news?
	\begin{itemize}[topsep=0pt]
		\setlength{\itemsep}{0pt}
		\setlength{\parskip}{0pt}
		\setlength{\parsep}{0pt}
		\item None, no time at all
		\item Less than 1/2 hour
		\item 1/2 hour to 1 hour
		\item 1 to 2 hours
		\item More than 2 hours 
		\item Don't know
	\end{itemize}
	\textbf{D16}: Generally speaking, would you say that most people can be trusted, or that you can't be too careful in dealing with people?
	\begin{itemize}[topsep=0pt]
		\setlength{\itemsep}{0pt}
		\setlength{\parskip}{0pt}
		\setlength{\parsep}{0pt}
		\item Most people can be trusted
		\item Can't be too careful
		\item Don't know
	\end{itemize}
	\textbf{D17}: How much of the time do you think you can trust the Westminster government to do what is right?
	\begin{itemize}[topsep=0pt]
		\setlength{\itemsep}{0pt}
		\setlength{\parskip}{0pt}
		\setlength{\parsep}{0pt}
		\item Hardly ever
		\item Some of the time
		\item Most of the time
		\item Just about always
		\item Don't know
	\end{itemize}
	\textbf{D18}: How much trust do you have in elected politicians in general?
	\begin{itemize}[topsep=0pt]
		\setlength{\itemsep}{0pt}
		\setlength{\parskip}{0pt}
		\setlength{\parsep}{0pt}
		\item None at all
		\item A little
		\item Some
		\item Quite a bit
		\item A lot
		\item Don't know
	\end{itemize}
	\textbf{D19}: Which of these best describes what you were doing last week?
	\begin{itemize}[topsep=0pt]
		\setlength{\itemsep}{0pt}
		\setlength{\parskip}{0pt}
		\setlength{\parsep}{0pt}
		\item Working full time (30 or more hours per week)
		\item Working part time (8-29 hours a week)
		\item Working part time (less than 8 hours a week)
		\item On furlough (temporary leave)
		\item Unemployed and looking for work
		\item Full time university student
		\item Other full time student
		\item Retired
		\item Not in paid work for any other reason
		\item Other
	\end{itemize}
	\textbf{D20}: What is your highest level of educational attainment?
	\begin{itemize}[topsep=0pt]
		\setlength{\itemsep}{0pt}
		\setlength{\parskip}{0pt}
		\setlength{\parsep}{0pt}
		\item Higher Education and above
		\item Secondary education
		\item Primary education
		\item No formal education
	\end{itemize}
	\textbf{D21}: How religious do you consider yourself to be?
	\begin{itemize}[topsep=0pt]
		\setlength{\itemsep}{0pt}
		\setlength{\parskip}{0pt}
		\setlength{\parsep}{0pt}
		\item Very religious
		\item Fairly religious
		\item Not very religious
		\item Not religious at all
		\item Don't know
		\item Prefer not to say
	\end{itemize}
	\textbf{D22.old}: During the next months, how likely or unlikely is it that you will not have enough money to cover your day to day living costs?
	\begin{itemize}[topsep=0pt]
		\setlength{\itemsep}{0pt}
		\setlength{\parskip}{0pt}
		\setlength{\parsep}{0pt}
		\item Very unlikely
		\item Fairly unlikely
		\item Neither likely nor unlikely
		\item Fairly likely 
		\item Very likely
		\item Don't know
	\end{itemize}
	\textbf{D22}: Thinking about the past month, did you, as a result of the COVID-19 pandemic, earn less, about the same or more money than usual?
	\begin{itemize}[topsep=0pt]
		\setlength{\itemsep}{0pt}
		\setlength{\parskip}{0pt}
		\setlength{\parsep}{0pt}
		\item Less than usual
		\item About the same
		\item More than usual
		\item Don't know
	\end{itemize}
	\textbf{D23}: How healthy have you felt in the last weeks?
	
	[Scale from 0 (Not healthy at all) to 10 (Very healthy)] \\
	\textbf{D24}: According to UK government guidelines, those above the age of 70 and/or those with underlying health conditions are at an increased risk from COVID-19. Do you consider yourself to be in this group?
	\begin{itemize}[topsep=0pt]
		\setlength{\itemsep}{0pt}
		\setlength{\parskip}{0pt}
		\setlength{\parsep}{0pt}
		\item Yes
		\item No
		\item Don't know
		\item Prefer not to say
	\end{itemize}
	\textbf{D25}: How likely or unlikely do you think it is that you have had the coronavirus?
	\begin{itemize}[topsep=0pt]
		\setlength{\itemsep}{0pt}
		\setlength{\parskip}{0pt}
		\setlength{\parsep}{0pt}
		\item Very unlikely
		\item Fairly unlikely
		\item Neither likely nor unlikely
		\item Fairly likely 
		\item Very likely
		\item Don't know
	\end{itemize}
	\newpage
	\noindent \textbf{D26}: How would you assess the government's introduction of lockdown measures?
	\begin{itemize}[topsep=0pt]
		\setlength{\itemsep}{0pt}
		\setlength{\parskip}{0pt}
		\setlength{\parsep}{0pt}
		\item Too quick
		\item Fairly quick
		\item About right
		\item Fairly slow
		\item Too slow
		\item Don't know
	\end{itemize}
	\textbf{D27}: How would you assess the government's relaxation of lockdown measures?
	\begin{itemize}[topsep=0pt]
		\setlength{\itemsep}{0pt}
		\setlength{\parskip}{0pt}
		\setlength{\parsep}{0pt}
		\item Too quick
		\item Fairly quick
		\item About right
		\item Fairly slow
		\item Too slow
		\item Don't know
	\end{itemize}
	\textbf{D28}: How would you assess the severity of the government's lockdown measures?
	\begin{itemize}[topsep=0pt]
		\setlength{\itemsep}{0pt}
		\setlength{\parskip}{0pt}
		\setlength{\parsep}{0pt}
		\item Too severe
		\item Severe
		\item About right
		\item Relaxed
		\item Too relaxed
		\item Don't know
	\end{itemize}
	\textbf{D29}: How competent would you assess the government's response to COVID-19?
	\begin{itemize}[topsep=0pt]
		\setlength{\itemsep}{0pt}
		\setlength{\parskip}{-1pt}
		\setlength{\parsep}{0pt}
		\item Very competent
		\item Competent
		\item Somewhat competent
		\item Incompetent
		\item Very incompetent
		\item Don't know
	\end{itemize}
	\textbf{D30}: To what extent do you think you can influence the likelihood of catching COVID-19 through your own behavior and actions?
	\begin{itemize}[topsep=0pt]
		\setlength{\itemsep}{0pt}
		\setlength{\parskip}{-1pt}
		\setlength{\parsep}{0pt}
		\item Not at all
		\item Somewhat
		\item Quite a bit
		\item A lot
		\item Don't know
	\end{itemize}
	\textbf{D31}: Do you think other people are likely to comply with the government's guidance for reducing the spread of COVID-19? 
	\begin{itemize}[topsep=0pt]
		\setlength{\itemsep}{0pt}
		\setlength{\parskip}{0pt}
		\setlength{\parsep}{0pt}
		\item Very unlikely
		\item Fairly unlikely
		\item Neither likely nor unlikely
		\item Fairly likely 
		\item Very likely
		\item Don't know
	\end{itemize}
	\textbf{D32}: Please tell us, in general, how willing or unwilling you are to take risks. Please use a scale from 0 to 10, where 0 means ``completely unwilling to take risks'' and a 10 means you are ``very willing to take risks''. You can also use any number between 0 and 10 to indicate where you fall on the scale.
	
	[Scale from 0 (Completely unwilling to take risks) to 10 (Very willing to take risks)] \\
	\textbf{D33}: Are you generally an impatient person, or someone who always shows great patience? Please use a scale from 0 to 10 where 0 means "very impatient" and a 10 means you are "very patient". You can also use any numbers between 0 and 10 to indicate where you fall on the scale.
	
	[Scale from 0 (Very impatient) to 10 (Very patient)] \\
	\textbf{D34}: Imagine you were given £10 to divide between yourself and another person in increments of £1. Considering your current situation, how much of the £10 would you keep for yourself and how much would you give to the other person? Please use the slider below to indicate how much you would give to the other person. \\
	\textbf{D35}: Imagine you won £1,000 in a lottery. Considering your current situation, how much would you donate to charity? \\
	\textbf{Feedback}: Please let us know in the field below whether you have any feedback regarding the study. Were any of the questions or tasks unclear? \\
	
\end{document}
